# Supplementary material for: Hospital-based prospective study of pertussis in infants and close contacts in Tehran, Iran
Source: BMC Infect Dis. 2021 Jun 18;21:586. doi: 10.1186/s12879-021-06266-6 (PMC8212501; doi:10.1186/s12879-021-06266-6)
Supplement: Supplementary file 2 — Additional file 2: Table S1. Primer and probe sequences for TaqMan technology-based real time PCR assays. [file 12879_2021_6266_MOESM2_ESM.xlsx]

## Sheet: Feuil1
S1 Table. Primer and probe sequences for TaqMan technology-based real time PCR assays.
Gene/Sequence	Strand	Oligonucleotide Sequence (5’>3’)
rnasep	Forward Primer	CCAAGTGTGAGGGCTGAAAAG
	Reverse Primer	TGTTGTCGGCTGATGAACTATAAAAGG
	Probe	HEX-CCCCAGTCTCTGTCAGCACTCCCTTC-BHQ1
IS481	Forward Primer	ATCAAGCACCGCTTTACCC
	Reverse Primer	TTGGGAGTTCTGGTAGGTGTG
	Probe	6-FAM-AATGGCAAGGCCGAACGCTTCA-BHQ1
IS1001	Forward Primer	GATATCAACGGGTGACGGATC
	Reverse Primer	GTATGCCAACCCAGTTCGAA
	Probe	6-FAM-TGCTGCAATCGAGCAACGTGCA-BHQ1
ptxp	Forward Primer	GCATGCGTGCAGATTCGTC
	Reverse Primer	CTCTGCGTTTTGATGGTGCCTAT
	Probe	6-FAM-AATCCAACACGGCATGAACGCTCCTTC-BHQ1
IS1002	Forward Primer	CTAGGTCGAGCCCTTCTTGTTAAC
	Reverse Primer	GCGGGCAAGCCACTTGTA
	Probe	6-FAM-CATCGTCCAGTTCTGTTGCATCACCC-BHQ1
hIS1001	Forward Primer	GGCGACAGCGAGACAGAATC
	Reverse Primer	GCCGCCTTGGCTCACTT
	Probe	6-FAM-CGTGCAGATAGGCTTTTAGCTTGAGCGC-BHQ1
